# Supplementary material for: Neuroprotective Effects of PARP Inhibitors in Drosophila Models of Alzheimer’s Disease
Source: Cells. 2022 Apr 9;11(8):1284. doi: 10.3390/cells11081284 (PMC9027574; doi:10.3390/cells11081284)
Supplement: Supplementary file 1 [file cells-11-01284-s001.zip]

Archive with 1 entries (1 files):
- cells-1589947-supplementary.pdf
